# Supplementary material for: Enantioselective Synthesis of Spirocyclic Isoxazolones Using a Conia-Ene Type Reaction
Source: J Org Chem. 2025 Mar 5;90(10):3615–27. doi: 10.1021/acs.joc.4c02921 (PMC11915384; doi:10.1021/acs.joc.4c02921)
Supplement: Supplementary file 2 — jo4c02921_si_002.zip [file jo4c02921_si_002.zip]

Archive with 5,145 entries (4,517 files):
- FIDs/1a/
- FIDs/1a/1/
- FIDs/1a/1/acqu
- FIDs/1a/1/acqus
- FIDs/1a/1/audita.txt
- FIDs/1a/1/fid
- FIDs/1a/1/format.temp
- FIDs/1a/1/fq1list
- FIDs/1a/1/pdata/
- FIDs/1a/1/pdata/1/
- FIDs/1a/1/pdata/1/outd
- FIDs/1a/1/pdata/1/proc
- FIDs/1a/1/pdata/1/procs
- FIDs/1a/1/pdata/1/title
- FIDs/1a/1/precom.output
- FIDs/1a/1/prosol_History
- FIDs/1a/1/pulseprogram
- FIDs/1a/1/scon2
- FIDs/1a/1/shimvalues
- FIDs/1a/1/specpar
- FIDs/1a/1/stanprogram25306
- FIDs/1a/1/topshimreport
- FIDs/1a/1/uxnmr.info
- FIDs/1a/1/uxnmr.par
- FIDs/1a/2/
- FIDs/1a/2/acqu
- FIDs/1a/2/acqus
- FIDs/1a/2/audita.txt
- FIDs/1a/2/cpdprg2
- FIDs/1a/2/fid
- FIDs/1a/2/format.temp
- FIDs/1a/2/fq1list
- FIDs/1a/2/pdata/
- FIDs/1a/2/pdata/1/
- FIDs/1a/2/pdata/1/1i
- FIDs/1a/2/pdata/1/1r
- FIDs/1a/2/pdata/1/auditp.txt
- FIDs/1a/2/pdata/1/outd
- FIDs/1a/2/pdata/1/proc
- FIDs/1a/2/pdata/1/procs
- FIDs/1a/2/pdata/1/thumb.png
- FIDs/1a/2/pdata/1/title
- FIDs/1a/2/precom.output
- FIDs/1a/2/prosol_History
- FIDs/1a/2/pulseprogram
- FIDs/1a/2/scon2
- FIDs/1a/2/shimvalues
- FIDs/1a/2/specpar
- FIDs/1a/2/stanprogram25306
- FIDs/1a/2/uxnmr.info
- FIDs/1a/2/uxnmr.par
- FIDs/1a/3/
- FIDs/1a/3/acqu
- FIDs/1a/3/acqus
- FIDs/1a/3/audita.txt
- FIDs/1a/3/fid
- FIDs/1a/3/format.temp
- FIDs/1a/3/fq1list
- FIDs/1a/3/pdata/
- FIDs/1a/3/pdata/1/
- FIDs/1a/3/pdata/1/outd
- FIDs/1a/3/pdata/1/proc
- FIDs/1a/3/pdata/1/procs
- FIDs/1a/3/pdata/1/title
- FIDs/1a/3/precom.output
- FIDs/1a/3/prosol_History
- FIDs/1a/3/pulseprogram
- FIDs/1a/3/scon2
- FIDs/1a/3/shimvalues
- FIDs/1a/3/specpar
- FIDs/1a/3/stanprogram25306
- FIDs/1a/3/topshimreport
- FIDs/1a/3/uxnmr.info
- FIDs/1a/3/uxnmr.par
- FIDs/1a/4/
- FIDs/1a/4/acqu
- FIDs/1a/4/acqus
- FIDs/1a/4/audita.txt
- FIDs/1a/4/cpdprg2
- FIDs/1a/4/fid
- FIDs/1a/4/format.temp
- FIDs/1a/4/fq1list
- FIDs/1a/4/pdata/
- FIDs/1a/4/pdata/1/
- FIDs/1a/4/pdata/1/outd
- FIDs/1a/4/pdata/1/proc
- FIDs/1a/4/pdata/1/procs
- FIDs/1a/4/pdata/1/title
- FIDs/1a/4/precom.output
- FIDs/1a/4/prosol_History
- FIDs/1a/4/pulseprogram
- FIDs/1a/4/scon2
- FIDs/1a/4/shimvalues
- FIDs/1a/4/specpar
- FIDs/1a/4/stanprogram25306
- FIDs/1a/4/uxnmr.info
- FIDs/1a/4/uxnmr.par
- FIDs/1a/5/
- FIDs/1a/5/acqu
- FIDs/1a/5/acqus
- FIDs/1a/5/audita.txt
- FIDs/1a/5/cpdprg2
- FIDs/1a/5/fid
- FIDs/1a/5/format.temp
- FIDs/1a/5/fq1list
- FIDs/1a/5/pdata/
- FIDs/1a/5/pdata/1/
- FIDs/1a/5/pdata/1/outd
- FIDs/1a/5/pdata/1/proc
- FIDs/1a/5/pdata/1/procs
- FIDs/1a/5/pdata/1/title
- FIDs/1a/5/precom.output
- FIDs/1a/5/prosol_History
- FIDs/1a/5/pulseprogram
- FIDs/1a/5/scon2
- FIDs/1a/5/shimvalues
- FIDs/1a/5/specpar
- FIDs/1a/5/stanprogram25306
- FIDs/1a/5/uxnmr.info
- FIDs/1a/5/uxnmr.par
- FIDs/1a/6/
- FIDs/1a/6/acqu
- FIDs/1a/6/acqu2
- FIDs/1a/6/acqu2s
- FIDs/1a/6/acqus
- FIDs/1a/6/audita.txt
- FIDs/1a/6/cpdprg2
- FIDs/1a/6/EA
- FIDs/1a/6/format.temp
- FIDs/1a/6/fq1list
- FIDs/1a/6/gpnam1
- FIDs/1a/6/gpnam2
- FIDs/1a/6/gpnam3
- FIDs/1a/6/gpnam4
- FIDs/1a/6/gradient_calib
- FIDs/1a/6/pdata/
- FIDs/1a/6/pdata/1/
- FIDs/1a/6/pdata/1/outd
- FIDs/1a/6/pdata/1/proc
- FIDs/1a/6/pdata/1/proc2
- FIDs/1a/6/pdata/1/proc2s
- FIDs/1a/6/pdata/1/procs
- FIDs/1a/6/pdata/1/title
- FIDs/1a/6/precom.output
- FIDs/1a/6/prosol_History
- FIDs/1a/6/pulseprogram
- FIDs/1a/6/scon2
- FIDs/1a/6/ser
- FIDs/1a/6/shimvalues
- FIDs/1a/6/specpar
- FIDs/1a/6/spnam3
- FIDs/1a/6/spnam7
- FIDs/1a/6/stanprogram25306
- FIDs/1a/6/uxnmr.info
- FIDs/1a/6/uxnmr.par
- FIDs/1a/7/
- FIDs/1a/7/acqu
- FIDs/1a/7/acqu2
- FIDs/1a/7/acqu2s
- FIDs/1a/7/acqus
- FIDs/1a/7/audita.txt
- FIDs/1a/7/EA
- FIDs/1a/7/format.temp
- FIDs/1a/7/fq1list
- FIDs/1a/7/gpnam1
- FIDs/1a/7/gpnam2
- FIDs/1a/7/gpnam3
- FIDs/1a/7/gradient_calib
- FIDs/1a/7/pdata/
- FIDs/1a/7/pdata/1/
- FIDs/1a/7/pdata/1/outd
- FIDs/1a/7/pdata/1/proc
- FIDs/1a/7/pdata/1/proc2
- FIDs/1a/7/pdata/1/proc2s
- FIDs/1a/7/pdata/1/procs
- FIDs/1a/7/pdata/1/title
- FIDs/1a/7/precom.output
- FIDs/1a/7/prosol_History
- FIDs/1a/7/pulseprogram
- FIDs/1a/7/scon2
- FIDs/1a/7/ser
- FIDs/1a/7/shimvalues
- FIDs/1a/7/specpar
- FIDs/1a/7/stanprogram25306
- FIDs/1a/7/uxnmr.info
- FIDs/1a/7/uxnmr.par
- FIDs/1b/
- FIDs/1b/1/
- FIDs/1b/1/acqu
- FIDs/1b/1/acqus
- FIDs/1b/1/audita.txt
- FIDs/1b/1/fid
- FIDs/1b/1/format.temp
- FIDs/1b/1/fq1list
- FIDs/1b/1/pdata/
- FIDs/1b/1/pdata/1/
- FIDs/1b/1/pdata/1/outd
- FIDs/1b/1/pdata/1/proc
- FIDs/1b/1/pdata/1/procs
- FIDs/1b/1/pdata/1/title
- FIDs/1b/1/precom.output
- FIDs/1b/1/prosol_History
- FIDs/1b/1/pulseprogram
- FIDs/1b/1/scon2
- FIDs/1b/1/shimvalues
- FIDs/1b/1/specpar
- FIDs/1b/1/stanprogram24354
- FIDs/1b/1/uxnmr.info
- FIDs/1b/1/uxnmr.par
- FIDs/1b/1/vtc_pid_settings
- FIDs/1b/10/
- FIDs/1b/10/acqu
- FIDs/1b/10/acqu2
- FIDs/1b/10/acqu2s
- FIDs/1b/10/acqus
- FIDs/1b/10/audita.txt
- FIDs/1b/10/EA
- FIDs/1b/10/format.temp
- FIDs/1b/10/fq1list
- FIDs/1b/10/gpnam1
- FIDs/1b/10/gradient_calib
- FIDs/1b/10/pdata/
- FIDs/1b/10/pdata/1/
- FIDs/1b/10/pdata/1/clevels
- FIDs/1b/10/pdata/1/outd
- FIDs/1b/10/pdata/1/proc
- FIDs/1b/10/pdata/1/proc2
- FIDs/1b/10/pdata/1/proc2s
- FIDs/1b/10/pdata/1/procs
- FIDs/1b/10/pdata/1/title
- FIDs/1b/10/precom.output
- FIDs/1b/10/prosol_History
- FIDs/1b/10/pulseprogram
- FIDs/1b/10/scon2
- FIDs/1b/10/ser
- FIDs/1b/10/shimvalues
- FIDs/1b/10/specpar
- FIDs/1b/10/stanprogram23566
- FIDs/1b/10/uxnmr.info
- FIDs/1b/10/uxnmr.par
- FIDs/1b/10/vtc_pid_settings
- FIDs/1b/2/
- FIDs/1b/2/acqu
- FIDs/1b/2/acqus
- FIDs/1b/2/audita.txt
- FIDs/1b/2/cpdprg2
- FIDs/1b/2/fid
- FIDs/1b/2/format.temp
- FIDs/1b/2/fq1list
- FIDs/1b/2/pdata/
- FIDs/1b/2/pdata/1/
- FIDs/1b/2/pdata/1/outd
- FIDs/1b/2/pdata/1/proc
- FIDs/1b/2/pdata/1/procs
- FIDs/1b/2/pdata/1/title
- FIDs/1b/2/precom.output
- FIDs/1b/2/prosol_History
- FIDs/1b/2/pulseprogram
- FIDs/1b/2/scon2
- FIDs/1b/2/shimvalues
- FIDs/1b/2/specpar
- FIDs/1b/2/stanprogram24354
- FIDs/1b/2/uxnmr.info
- FIDs/1b/2/uxnmr.par
- FIDs/1b/2/vtc_pid_settings
- FIDs/1b/3/
- FIDs/1b/3/acqu
- FIDs/1b/3/acqus
- FIDs/1b/3/audita.txt
- FIDs/1b/3/cpdprg2
- FIDs/1b/3/fid
- FIDs/1b/3/format.temp
- FIDs/1b/3/fq1list
- FIDs/1b/3/pdata/
- FIDs/1b/3/pdata/1/
- FIDs/1b/3/pdata/1/outd
- FIDs/1b/3/pdata/1/proc
- FIDs/1b/3/pdata/1/procs
- FIDs/1b/3/pdata/1/title
- FIDs/1b/3/precom.output
- FIDs/1b/3/prosol_History
- FIDs/1b/3/pulseprogram
- FIDs/1b/3/scon2
- FIDs/1b/3/shimvalues
- FIDs/1b/3/specpar
- FIDs/1b/3/spnam5
- FIDs/1b/3/stanprogram24354
- FIDs/1b/3/uxnmr.info
- FIDs/1b/3/uxnmr.par
- FIDs/1b/3/vtc_pid_settings
- FIDs/1b/4/
- FIDs/1b/4/acqu
- FIDs/1b/4/acqu2
- FIDs/1b/4/acqu2s
- FIDs/1b/4/acqus
- FIDs/1b/4/audita.txt
- FIDs/1b/4/EA
- FIDs/1b/4/format.temp
- FIDs/1b/4/fq1list
- FIDs/1b/4/gpnam1
[truncated: 4,845 more entries]
