# Supplementary material for: Enantioselective Synthesis of Spirocyclic Isoxazolones Using a Conia-Ene Type Reaction
Source: J Org Chem. 2025 Mar 5;90(10):3615–27. doi: 10.1021/acs.joc.4c02921 (PMC11915384; doi:10.1021/acs.joc.4c02921)
Supplement: Supplementary file 2 — jo4c02921_si_002.zip [file jo4c02921_si_002.zip › FIDs/1a/1/shimvalues]

# Thu Sep 21 16:19:51 2023
#$$PROBEIDENTIFIER=Z847801_0096
#$$PROBENAME=PA BBO 600S3 BB-H-D-05 Z
#$$SHIMID=292722
#
# Active Shim Gradients
#
Z           		667             
Z2          		-2853           
Z3          		945             
Z4          		-4915           
Z5          		-549            
Z6          		3               
Z7          		6693            
Z8          		-1691           
X           		6427            
XZ          		4591            
XZ2         		-7579           
XZ3         		557             
XZ4         		4799            
XZ5         		-6013           
Y           		-633            
YZ          		-1430           
YZ2         		-496            
YZ3         		1172            
YZ4         		-240            
YZ5         		3419            
XY          		-12051          
XYZ         		4862            
XYZ2        		-2742           
XYZ3        		1292            
XYZ4        		5663            
XYZ5        		-12979          
(X2-Y2)     		-15986          
(X2-Y2)Z    		2622            
(X2-Y2)Z2   		1228            
(X2-Y2)Z3   		824             
(X2-Y2)Z4   		-2399           
(X2-Y2)Z5   		-23467          
X3          		11629           
X3Z         		3719            
Y3          		3465            
Y3Z         		323             
#
# Lock Parameter
#
FIELD		4689.192
LOCKPHASE		15.000  
LOCKPOWER		-30.000 
LOCKGAIN		134.388 
LOCKDC		-62.900 
LOCKSHIFT		7.240   
LOOPGAIN		-12.000 
LOOPTIME		0.400   
LOOPFILTER		100.000 
#
IEEE64_VERSION_CODE 1
#
# Shim currents 
#
SHIM_SETTING [1 ]  1560.78683446   
SHIM_SETTING [2 ]  -2828.52562449  
SHIM_SETTING [3 ]  -3380.45414385  
SHIM_SETTING [4 ]  1878.40994649   
SHIM_SETTING [5 ]  -2077.61029755  
SHIM_SETTING [6 ]  654.07239203    
SHIM_SETTING [7 ]  -993.41312704   
SHIM_SETTING [8 ]  -14451.62344917 
SHIM_SETTING [9 ]  -950.06006638   
SHIM_SETTING [10]  -4150.42733592  
SHIM_SETTING [11]  0.00000000      
SHIM_SETTING [12]  3141.22000000   
SHIM_SETTING [13]  3787.83600000   
SHIM_SETTING [14]  3836.44813541   
SHIM_SETTING [15]  4151.71644889   
SHIM_SETTING [16]  -1864.33427421  
SHIM_SETTING [17]  6820.28249028   
SHIM_SETTING [18]  6223.22695306   
SHIM_SETTING [19]  4234.39953115   
SHIM_SETTING [20]  13845.36487444  
SHIM_SETTING [21]  -13912.81592092 
SHIM_SETTING [22]  -6542.80781632  
SHIM_SETTING [23]  -21014.36138809 
SHIM_SETTING [24]  -7957.96423954  
SHIM_SETTING [25]  -30356.74031506 
SHIM_SETTING [26]  13756.96879831  
SHIM_SETTING [27]  7443.40326273   
SHIM_SETTING [28]  -397.53908991   
SHIM_SETTING [29]  -10523.69605469 
SHIM_SETTING [30]  10676.87223716  
SHIM_SETTING [31]  -1165.40743679  
SHIM_SETTING [32]  -2030.07107196  
SHIM_SETTING [33]  -5917.86908112  
SHIM_SETTING [34]  -9900.80415557  
SHIM_SETTING [35]  -17441.11038140 
SHIM_SETTING [36]  -13971.62018574 
SHIM_SETTING [37]  -4327.68093884  
SHIM_SETTING [38]  3659.98277655   
SHIM_SETTING [39]  1020.69524968   
SHIM_SETTING [40]  0.00000000      
