# Supplementary material for: Enantioselective Synthesis of Spirocyclic Isoxazolones Using a Conia-Ene Type Reaction
Source: J Org Chem. 2025 Mar 5;90(10):3615–27. doi: 10.1021/acs.joc.4c02921 (PMC11915384; doi:10.1021/acs.joc.4c02921)
Supplement: Supplementary file 2 — jo4c02921_si_002.zip [file jo4c02921_si_002.zip › FIDs/1a/1/specpar]

##TITLE= Parameter file, TopSpin 3.6.4
##JCAMPDX= 5.0
##DATATYPE= Parameter Values
##NPOINTS= 151015	$$ modification sequence number
##ORIGIN= Bruker BioSpin GmbH
##OWNER= nmrsu
$$ 2023-09-10 14:08:36.913 +0200  nmr@pf-b600
$$ /opt/topspin3.6.4/conf/instr/spect/specpar
$$ process /opt/topspin3.6.4/prog/mod/hconfserver
##$HPPRECH= (0..15)
-1 -1 -1 -1 -1 -1 -1 -1 -1 -1 -1 -1 -1 -1 -1 -1
##$HPSELECT= no
##$NUC1= 1
##$NUC2= 0
##$NUC3= 0
##$NUC4= 0
##$NUC5= 0
##$NUC6= 0
##$NUC7= 0
##$NUC8= 0
##$NUCARR= (0..123)
600.17 600.17 92.129749 640.165173 457.206127 88.321533 233.24885 84.334766
64.480212 192.558387 150.912867 43.355591 60.814698 81.361788 564.724026
47.379196 158.756368 36.740217 156.385451 119.236896 242.953269 46.069049
58.80411 48.948215 28.006171 15.372184 40.391615 145.791778 33.834788 33.843808
59.838804 157.862403 33.924585 148.77745 19.432172 142.40278 53.631497
159.137914 170.470444 37.551455 144.048926 183.032068 20.93582 102.764792
114.4615 31.315202 150.366472 162.085019 23.092141 57.946071 196.378349
26.010299 29.409518 55.793592 146.898629 39.112635 39.933481 135.08822
27.638735 30.976988 19.124099 27.464379 24.293795 27.929109 127.328946
133.196778 131.231702 131.513025 196.368116 213.854129 223.807186 143.624144
77.777333 157.062941 189.352249 120.078929 166.908393 49.477541 78.719149
59.623631 66.69646 79.18823 84.77786 183.772054 32.709265 20.165712 25.027089
20.645848 149.202262 65.898666 18.425219 24.186851 144.280868 20.645848
28.928194 128.076278 17.284896 49.754093 105.025585 28.934196 68.443387
48.799823 24.048812 15.106279 71.957982 25.005405 135.185892 136.548278
13.697866 46.605601 10.310921 11.229181 129.017249 10.376939 107.49538
39.680738 342.836309 346.201091 125.559159 96.443046 11.05153 100 100 100
##$NUCOFFS= (0..127)
<2H> <1H> <13C> <7Li> <31P> <15N> <11B> <10B> <19F> <21Ne> <81Br> <17O>
<119Sn> <59Co> <23Na> <39K> <89Y> <> <> <> <> <> <> <> <> <> <> <> <> <>
<> <> <> <> <> <> <> <> <> <> <> <> <> <> <> <> <> <> <> <> <> <> <> <>
<> <> <> <> <> <> <> <> <> <> <> <> <> <> <> <> <> <> <> <> <> <> <> <>
<> <> <> <> <> <> <> <> <> <> <> <> <> <> <> <> <> <> <> <> <> <> <> <>
<> <> <> <> <> <> <> <> <> <> <> <> <> <> <> <> <> <> <> <> <> <> <> <>
<> <>
##$OFFS= (0..127)
0 0 0 0 0 0 0 0 0 0 0 0 0 0 0 0 0 0 0 0 0 0 0 0 0 0 0 0 0 0 0 0 0 0 0 0
0 0 0 0 0 0 0 0 0 0 0 0 0 0 0 0 0 0 0 0 0 0 0 0 0 0 0 0 0 0 0 0 0 0 0 0
0 0 0 0 0 0 0 0 0 0 0 0 0 0 0 0 0 0 0 0 0 0 0 0 0 0 0 0 0 0 0 0 0 0 0 0
0 0 0 0 0 0 0 0 0 0 0 0 0 0 0 0 0 0 0 0
##$OFFSF= (0..7)
-10023.1 0 0 0 0 0 0 0
##$OFFSH= (0..7)
2822.60000005863 6978.4 0 0 0 0 0 0
##$OFFSX= (0..7)
15091.2999999946 9730.4 0 0 0 0 0 0
##$PRECHAN= (0..15)
-1 1 0 2 4 -1 -1 -1 -1 -1 -1 -1 -1 -1 -1 -1
##$RECPRE= (0..15)
-1 0 -1 -1 -1 -1 -1 -1 -1 -1 -1 -1 -1 -1 -1 -1
##$RECPRFX= (0..15)
1 0 0 0 0 0 0 0 0 0 0 0 0 0 0 0
##$RECSEL= (0..15)
0 0 0 1 0 0 0 0 0 0 0 0 0 0 0 0
##$SELREC= (0..9)
0 0 0 0 0 0 0 0 0 0
##$SFO1= 600.173706
##$SFO2= 600.173706
##$SFO3= 600.173706
##$SFO4= 600.173706
##$SFO5= 600.173706
##$SFO6= 600.173706
##$SFO7= 600.173706
##$SFO8= 600.173706
##END=
