# Supplementary material for: Enantioselective Synthesis of Spirocyclic Isoxazolones Using a Conia-Ene Type Reaction
Source: J Org Chem. 2025 Mar 5;90(10):3615–27. doi: 10.1021/acs.joc.4c02921 (PMC11915384; doi:10.1021/acs.joc.4c02921)
Supplement: Supplementary file 2 — jo4c02921_si_002.zip [file jo4c02921_si_002.zip › FIDs/1a/1/topshimreport]

New TopShim run:

version = topshim 2.0.0
date = 2023-09-21
time = 16:15:10.847
command = topshim  z6 convcomp selwid=1

FINE SHIMMING

Parameters:

probe = Z847801_0096
solvent = CDCl3
shim nucleus = 2H
nucleus optimised for = 1H
o1p (from lock) = 7.24 ppm
selective excitation width = 1.0 ppm

Results:


1D Shimming:
Iteration  1: FWHM Before= 2.5 Hz, Target= 0.6 Hz, After= 0.8 Hz
Iteration  2: FWHM Before= 0.8 Hz, Target= 0.7 Hz, After= 0.6 Hz
Shim succeeded

Lineshape quality factor (1D spectrum, spinning) = 0.887

shim changes: 
Z	+179
Z2	+117
Z3	+81
Z4	-333
Z5	+65
Z6	+1013

duration = 2 min 6 sec
completed successfully
finished Thu Sep 21 16:17:15 2023


========================================================================
