# Supplementary material for: Enantioselective Synthesis of Spirocyclic Isoxazolones Using a Conia-Ene Type Reaction
Source: J Org Chem. 2025 Mar 5;90(10):3615–27. doi: 10.1021/acs.joc.4c02921 (PMC11915384; doi:10.1021/acs.joc.4c02921)
Supplement: Supplementary file 2 — jo4c02921_si_002.zip [file jo4c02921_si_002.zip › FIDs/1a/2/audita.txt]

##TITLE= Audit trail, TopSpin 3.6.4
##JCAMPDX= 5.01
##ORIGIN= Bruker BioSpin GmbH
##OWNER= nmr
$$ /data/nmrservice/MK23_210-2/2/audita.txt
##AUDIT TRAIL=  $$ (NUMBER, WHEN, WHO, WHERE, PROCESS, VERSION, WHAT)
(   1,<2023-09-21 17:20:40.937 +0200>,<nmr>,<pf-b600>,<go4>,<TopSpin 3.6.4>,
      <created by zg on data set with UUID '17290cb8-588a-11ee-982a-001018358ae2'
       started at 2023-09-21 16:21:01.266 +0200,
       POWCHK enabled, PULCHK disabled,
       terminated by command 'halt'
       configuration hash MD5:
       B3 73 B3 7C A1 C8 2E EA 2F 99 B4 7E AA 04 C9 54
       data hash MD5: 64K
       78 76 90 48 B0 A2 31 63 5A DC A8 12 C7 3B B8 A6
>)
(   2,<2023-09-21 17:20:41.229 +0200>,<nmr>,<pf-b600>,<audit>,<TopSpin 3.6.4>,
      <user comment:
       ICON-NMR User ID: nmrservice
       data hash MD5: 64K
       78 76 90 48 B0 A2 31 63 5A DC A8 12 C7 3B B8 A6>)
##END=

$$ hash MD5
$$ B3 62 04 24 52 8E E2 B4 D8 A2 56 FA FD CB D7 CF
