# Supplementary material for: Enantioselective Synthesis of Spirocyclic Isoxazolones Using a Conia-Ene Type Reaction
Source: J Org Chem. 2025 Mar 5;90(10):3615–27. doi: 10.1021/acs.joc.4c02921 (PMC11915384; doi:10.1021/acs.joc.4c02921)
Supplement: Supplementary file 2 — jo4c02921_si_002.zip [file jo4c02921_si_002.zip › FIDs/1a/2/pdata/1/auditp.txt]

##TITLE= Audit trail, TopSpin 3.6.4
##JCAMPDX= 5.01
##ORIGIN= Bruker BioSpin GmbH
##OWNER= nmr
$$ /data/nmrservice/MK23_210-2/2/pdata/1/auditp.txt
##AUDIT TRAIL=  $$ (NUMBER, WHEN, WHO, WHERE, PROCESS, VERSION, WHAT)
(   1,<2023-09-21 16:21:01.263 +0200>,<nmr>,<pf-b600>,<go4>,<TopSpin 3.6.4>,
      <acquisition in progress>)
(   2,<2023-09-21 17:20:26.936 +0200>,<nmr>,<pf-b600>,<proc1d>,<TopSpin 3.6.4>,
      <Start of raw data processing
       efp LB = 2 FT_mod = 6 PKNL = 1 PHC0 = 50.21933 PHC1 = -118.8285 SI = 32K 
       data hash MD5: 32K
       0C CE 38 CE 70 52 BE 2E 93 5C 61 8B 0C 71 6C 4D>)
##END=

$$ hash MD5
$$ F1 D1 CD F2 1E B4 84 61 19 E0 B8 DF 47 C6 6D 55
