# Supplementary material for: Enantioselective Synthesis of Spirocyclic Isoxazolones Using a Conia-Ene Type Reaction
Source: J Org Chem. 2025 Mar 5;90(10):3615–27. doi: 10.1021/acs.joc.4c02921 (PMC11915384; doi:10.1021/acs.joc.4c02921)
Supplement: Supplementary file 2 — jo4c02921_si_002.zip [file jo4c02921_si_002.zip › FIDs/1a/3/audita.txt]

##TITLE= Audit trail, TopSpin 3.6.4
##JCAMPDX= 5.01
##ORIGIN= Bruker BioSpin GmbH
##OWNER= nmr
$$ /data/nmrservice/MK23_210-2/3/audita.txt
##AUDIT TRAIL=  $$ (NUMBER, WHEN, WHO, WHERE, PROCESS, VERSION, WHAT)
(   1,<2023-09-25 09:38:41.834 +0200>,<nmr>,<pf-b600>,<go4>,<TopSpin 3.6.4>,
      <created by zg on data set with UUID '4f0256f0-5b76-11ee-ad52-001018358ae2'
       started at 2023-09-25 09:36:58.519 +0200,
       POWCHK enabled, PULCHK disabled,
       completed at 2023-09-25 09:38:41.833 +0200

       configuration hash MD5:
       B3 73 B3 7C A1 C8 2E EA 2F 99 B4 7E AA 04 C9 54
       data hash MD5: 64K
       AC D4 D6 47 51 98 D7 ED EA 8A E5 82 40 5B 50 93
>)
(   2,<2023-09-25 09:38:42.586 +0200>,<nmr>,<pf-b600>,<audit>,<TopSpin 3.6.4>,
      <user comment:
       ICON-NMR User ID: nmrservice
       data hash MD5: 64K
       AC D4 D6 47 51 98 D7 ED EA 8A E5 82 40 5B 50 93>)
##END=

$$ hash MD5
$$ 2E D0 C8 36 98 DF 16 A2 C5 49 2E B1 88 17 63 65
