# Supplementary material for: Enantioselective Synthesis of Spirocyclic Isoxazolones Using a Conia-Ene Type Reaction
Source: J Org Chem. 2025 Mar 5;90(10):3615–27. doi: 10.1021/acs.joc.4c02921 (PMC11915384; doi:10.1021/acs.joc.4c02921)
Supplement: Supplementary file 2 — jo4c02921_si_002.zip [file jo4c02921_si_002.zip › FIDs/1a/3/shimvalues]

# Mon Sep 25 09:38:41 2023
#$$PROBEIDENTIFIER=Z847801_0096
#$$PROBENAME=PA BBO 600S3 BB-H-D-05 Z
#$$SHIMID=292722
#
# Active Shim Gradients
#
Z           		600             
Z2          		-2883           
Z3          		956             
Z4          		-4757           
Z5          		-655            
Z6          		34              
Z7          		6693            
Z8          		-1691           
X           		6477            
XZ          		4591            
XZ2         		-7579           
XZ3         		557             
XZ4         		4799            
XZ5         		-6013           
Y           		-607            
YZ          		-1430           
YZ2         		-496            
YZ3         		1172            
YZ4         		-240            
YZ5         		3419            
XY          		-12051          
XYZ         		4862            
XYZ2        		-2742           
XYZ3        		1292            
XYZ4        		5663            
XYZ5        		-12979          
(X2-Y2)     		-15986          
(X2-Y2)Z    		2622            
(X2-Y2)Z2   		1228            
(X2-Y2)Z3   		824             
(X2-Y2)Z4   		-2399           
(X2-Y2)Z5   		-23467          
X3          		11629           
X3Z         		3719            
Y3          		3465            
Y3Z         		323             
#
# Lock Parameter
#
FIELD		4691.216
LOCKPHASE		15.000  
LOCKPOWER		-30.000 
LOCKGAIN		140.923 
LOCKDC		-62.900 
LOCKSHIFT		7.240   
LOOPGAIN		-12.000 
LOOPTIME		0.400   
LOOPFILTER		100.000 
#
IEEE64_VERSION_CODE 1
#
# Shim currents 
#
SHIM_SETTING [1 ]  1518.84659461   
SHIM_SETTING [2 ]  -2839.30349019  
SHIM_SETTING [3 ]  -3465.96900836  
SHIM_SETTING [4 ]  1734.90290892   
SHIM_SETTING [5 ]  -2133.80676953  
SHIM_SETTING [6 ]  817.84955542    
SHIM_SETTING [7 ]  -887.76542534   
SHIM_SETTING [8 ]  -14205.31400825 
SHIM_SETTING [9 ]  -919.01849599   
SHIM_SETTING [10]  -4060.07385007  
SHIM_SETTING [11]  0.00000000      
SHIM_SETTING [12]  3141.22000000   
SHIM_SETTING [13]  3787.83600000   
SHIM_SETTING [14]  3836.44814100   
SHIM_SETTING [15]  4196.86978604   
SHIM_SETTING [16]  -1819.18091458  
SHIM_SETTING [17]  6870.28193058   
SHIM_SETTING [18]  6273.22637776   
SHIM_SETTING [19]  4258.06291011   
SHIM_SETTING [20]  13869.02827883  
SHIM_SETTING [21]  -13912.81600021 
SHIM_SETTING [22]  -6542.80789130  
SHIM_SETTING [23]  -21014.36140411 
SHIM_SETTING [24]  -7957.96420815  
SHIM_SETTING [25]  -30356.74028679 
SHIM_SETTING [26]  13756.96866615  
SHIM_SETTING [27]  7443.40327357   
SHIM_SETTING [28]  -374.05873715   
SHIM_SETTING [29]  -10523.69608696 
SHIM_SETTING [30]  10676.87213437  
SHIM_SETTING [31]  -1139.40761411  
SHIM_SETTING [32]  -2006.59069107  
SHIM_SETTING [33]  -5917.86914549  
SHIM_SETTING [34]  -9900.80422301  
SHIM_SETTING [35]  -17441.11038994 
SHIM_SETTING [36]  -13971.62014493 
SHIM_SETTING [37]  -4315.37589007  
SHIM_SETTING [38]  3672.28783008   
SHIM_SETTING [39]  1046.69512644   
SHIM_SETTING [40]  0.00000000      
