# Supplementary material for: Enantioselective Synthesis of Spirocyclic Isoxazolones Using a Conia-Ene Type Reaction
Source: J Org Chem. 2025 Mar 5;90(10):3615–27. doi: 10.1021/acs.joc.4c02921 (PMC11915384; doi:10.1021/acs.joc.4c02921)
Supplement: Supplementary file 2 — jo4c02921_si_002.zip [file jo4c02921_si_002.zip › FIDs/1a/3/topshimreport]

New TopShim run:

version = topshim 2.0.0
date = 2023-09-25
time = 09:34:43.775
command = topshim  z6 convcomp selwid=1

FINE SHIMMING

Parameters:

probe = Z847801_0096
solvent = CDCl3
shim nucleus = 2H
nucleus optimised for = 1H
o1p (from lock) = 7.24 ppm
selective excitation width = 1.0 ppm

Results:


1D Shimming:
Iteration  1: FWHM Before=12.9 Hz, Target= 0.3 Hz, After= 0.5 Hz
Iteration  2: FWHM Before= 0.5 Hz, Target= 0.5 Hz
Shim succeeded

Lineshape quality factor (1D spectrum, spinning) = 0.809

shim changes: 
Z	+306
Z2	-4
Z3	+165
Z4	+66
Z5	+411

duration = 1 min 31 sec
completed successfully
finished Mon Sep 25 09:36:13 2023


========================================================================
