# Supplementary material for: Enantioselective Synthesis of Spirocyclic Isoxazolones Using a Conia-Ene Type Reaction
Source: J Org Chem. 2025 Mar 5;90(10):3615–27. doi: 10.1021/acs.joc.4c02921 (PMC11915384; doi:10.1021/acs.joc.4c02921)
Supplement: Supplementary file 2 — jo4c02921_si_002.zip [file jo4c02921_si_002.zip › FIDs/1a/5/audita.txt]

##TITLE= Audit trail, TopSpin 3.6.4
##JCAMPDX= 5.01
##ORIGIN= Bruker BioSpin GmbH
##OWNER= nmr
$$ /data/nmrservice/MK23_210-2/5/audita.txt
##AUDIT TRAIL=  $$ (NUMBER, WHEN, WHO, WHERE, PROCESS, VERSION, WHAT)
(   1,<2023-09-25 20:53:45.049 +0200>,<nmr>,<pf-b600>,<go4>,<TopSpin 3.6.4>,
      <created by zg on data set with UUID '697c02ce-5b80-11ee-9206-001018358ae2'
       started at 2023-09-25 10:49:17.903 +0200,
       POWCHK enabled, PULCHK disabled,
       completed at 2023-09-25 20:53:45.034 +0200

       configuration hash MD5:
       B3 73 B3 7C A1 C8 2E EA 2F 99 B4 7E AA 04 C9 54
       data hash MD5: 64K
       F2 3F 6C B5 E2 2D D1 6A 6F EC 62 2B E3 C0 C6 82
>)
(   2,<2023-09-25 20:53:45.461 +0200>,<nmr>,<pf-b600>,<audit>,<TopSpin 3.6.4>,
      <user comment:
       ICON-NMR User ID: nmrservice
       data hash MD5: 64K
       F2 3F 6C B5 E2 2D D1 6A 6F EC 62 2B E3 C0 C6 82>)
##END=

$$ hash MD5
$$ 47 E1 C8 BA EB 5F F0 66 4A 26 C0 1D 1E 5F CE 12
