# Supplementary material for: Enantioselective Synthesis of Spirocyclic Isoxazolones Using a Conia-Ene Type Reaction
Source: J Org Chem. 2025 Mar 5;90(10):3615–27. doi: 10.1021/acs.joc.4c02921 (PMC11915384; doi:10.1021/acs.joc.4c02921)
Supplement: Supplementary file 2 — jo4c02921_si_002.zip [file jo4c02921_si_002.zip › FIDs/1a/6/acqu2]

##TITLE= Parameter file, TopSpin 3.6.4
##JCAMPDX= 5.0
##DATATYPE= Parameter Values
##NPOINTS= 1	$$ modification sequence number
##ORIGIN= Bruker BioSpin GmbH
##OWNER= nmr
$$ 2023-09-25 09:32:10.333 +0200  nmr@pf-b600
$$ /opt/topspin3.6.4/prog/curdir/changer/inmrchanger/Sep25-2023-0930-nmrservice/1/1.28/data/nmr/MK23_210-2/6/acqu2
$$ process /opt/topspin3.6.4/prog/mod/xwish3
##$ACQT0= 0
##$BF1= 150.912867
##$FnILOOP= 0
##$FnMODE= 6
##$NUC1= <13C>
##$NusJSP= 0
##$NusT2= 1
##$NusTD= 0
##$O1= 15845.85
##$ProjAngle= 0
##$SFO1= 150.92871285
##$SW= 239.992800016515
##$SW_h= 36221.80439976
##$TD= 400
##END=
