# Supplementary material for: Enantioselective Synthesis of Spirocyclic Isoxazolones Using a Conia-Ene Type Reaction
Source: J Org Chem. 2025 Mar 5;90(10):3615–27. doi: 10.1021/acs.joc.4c02921 (PMC11915384; doi:10.1021/acs.joc.4c02921)
Supplement: Supplementary file 2 — jo4c02921_si_002.zip [file jo4c02921_si_002.zip › FIDs/1a/7/acqu2s]

##TITLE= Parameter file, TopSpin 3.6.4
##JCAMPDX= 5.0
##DATATYPE= Parameter Values
##NPOINTS= 258	$$ modification sequence number
##ORIGIN= Bruker BioSpin GmbH
##OWNER= nmr
$$ 2023-09-25 21:54:44.114 +0200  nmr@pf-b600
$$ /data/nmrservice/MK23_210-2/7/acqu2s
$$ process /opt/topspin3.6.4/prog/mod/go4
##$ACQT0= 0
##$BF1= 600.17
##$FnILOOP= 0
##$FnMODE= 1
##$NUC1= <1H>
##$NusJSP= 0
##$NusT2= 1
##$NusTD= 256
##$O1= 3300.93
##$ProjAngle= 0
##$SFO1= 600.17330093
##$SW= 14.0015581024953
##$SW_h= 8403.36134453781
##$TD= 256
##END=
