# Supplementary material for: Enantioselective Synthesis of Spirocyclic Isoxazolones Using a Conia-Ene Type Reaction
Source: J Org Chem. 2025 Mar 5;90(10):3615–27. doi: 10.1021/acs.joc.4c02921 (PMC11915384; doi:10.1021/acs.joc.4c02921)
Supplement: Supplementary file 2 — jo4c02921_si_002.zip [file jo4c02921_si_002.zip › FIDs/1a/7/scon2]

##TITLE= Parameter file, TopSpin 3.6.4
##JCAMPDX= 5.0
##DATATYPE= Parameter Values
##NPOINTS= 1	$$ modification sequence number
##ORIGIN= Bruker BioSpin GmbH
##OWNER= nmr
$$ 2023-09-25 21:40:14.984 +0200  nmr@pf-b600
$$ /data/nmrservice/MK23_210-2/7/scon2
$$ process /opt/topspin3.6.4/prog/mod/go4
##$BLKTR= (0..19)
3 3 3 3 3 3 3 3 3 3 3 3 3 3 3 3 3 3 3 3
##$DE1= 4.5
##$DEADC= 0.5
##$DEPA= 4.5
##$DERX= 1.5
##$FILCOR= 0
##$GRADCHAN= 0
##$GRADPRE= (0..1)
10 10
##$HD_BLKTR= (0..19)
1 1 1 1 1 1 1 1 1 1 1 1 1 1 1 1 1 1 1 1
##$HD_DE1= 5
##$HD_DEADC= 0
##$HD_DEPA= 2.5
##$HD_DERX= 0
##END=
