# Supplementary material for: Enantioselective Synthesis of Spirocyclic Isoxazolones Using a Conia-Ene Type Reaction
Source: J Org Chem. 2025 Mar 5;90(10):3615–27. doi: 10.1021/acs.joc.4c02921 (PMC11915384; doi:10.1021/acs.joc.4c02921)
Supplement: Supplementary file 2 — jo4c02921_si_002.zip [file jo4c02921_si_002.zip › FIDs/1b/1/audita.txt]

##TITLE= Audit trail, TopSpin 3.5 pl 7
##JCAMPDX= 5.01
##ORIGIN= Bruker BioSpin GmbH
##OWNER= nmrservice
$$ /data/nmrservice/putatuns/SP18-NEW-215/1/audita.txt
##AUDIT TRAIL=  $$ (NUMBER, WHEN, WHO, WHERE, PROCESS, VERSION, WHAT)
(   1,<2018-10-26 12:25:56.456 +0200>,<nmrservice>,<pf-b400>,<go4>,<TopSpin 3.5.7>,
      <created by zg
	started at 2018-10-26 12:06:26.300 +0200,
	POWCHK enabled, PULCHK disabled,
       configuration hash MD5:
       5A 29 9D AE 80 20 40 CF 4C 0C A2 0C 2B DD 9A 0C
       data hash MD5: 64K
       4B 78 64 E3 45 4C F5 6F 64 2C 12 97 DA 52 42 78>)
(   2,<2018-10-26 12:25:56.497 +0200>,<nmrservice>,<pf-b400>,<audit>,<TopSpin 3.5.7>,
      <user comment:
       ICON-NMR User ID: putatuns
       data hash MD5: 64K
       4B 78 64 E3 45 4C F5 6F 64 2C 12 97 DA 52 42 78>)
##END=

$$ hash MD5
$$ 1B 4A A1 17 4B 36 66 2E 18 B0 6C A9 FF 98 91 62
