# Supplementary material for: Enantioselective Synthesis of Spirocyclic Isoxazolones Using a Conia-Ene Type Reaction
Source: J Org Chem. 2025 Mar 5;90(10):3615–27. doi: 10.1021/acs.joc.4c02921 (PMC11915384; doi:10.1021/acs.joc.4c02921)
Supplement: Supplementary file 2 — jo4c02921_si_002.zip [file jo4c02921_si_002.zip › FIDs/1b/10/acqu2]

##TITLE= Parameter file, TopSpin 3.5 pl 7
##JCAMPDX= 5.0
##DATATYPE= Parameter Values
##NPOINTS= 1	$$ modification sequence number
##ORIGIN= Bruker BioSpin GmbH
##OWNER= nmrservice
$$ 2018-11-12 14:44:47.622 +0100  nmrservice@pf-b400
$$ /opt/topspin3.5pl7/prog/curdir/changer/inmrchanger/Aug31-2018-1336-nmrservice/31/31.373/data/nmr/SP18-NEW-215/10/acqu2
$$ process /opt/topspin3.5pl7/prog/mod/xwish3
##$ACQT0= 0
##$BF1= 400.13
##$FnMODE= 3
##$NUC1= <1H>
##$NusJSP= 0
##$NusT2= 1
##$NusTD= 0
##$O1= 2400.78000001631
##$ProjAngle= 0
##$SFO1= 400.13240078
##$SW= 13
##$SW_h= 5201.72121014
##$TD= 256
##END=
