# Supplementary material for: Enantioselective Synthesis of Spirocyclic Isoxazolones Using a Conia-Ene Type Reaction
Source: J Org Chem. 2025 Mar 5;90(10):3615–27. doi: 10.1021/acs.joc.4c02921 (PMC11915384; doi:10.1021/acs.joc.4c02921)
Supplement: Supplementary file 2 — jo4c02921_si_002.zip [file jo4c02921_si_002.zip › FIDs/1b/10/shimvalues]

# Tue Nov 13 02:30:00 2018
#$$PROBEIDENTIFIER=Z116098_0399
#$$PROBENAME=PA BBO 400S1 BBF-H-D-05 Z SP
#$$SHIMID=292722
#
# Active Shim Gradients
#
Z           		-8414           
Z2          		-990            
Z3          		5008            
Z4          		-1616           
Z5          		-139            
Z6          		-1196           
Z7          		6871            
Z8          		5148            
X           		-863            
XZ          		-703            
XZ2         		596             
XZ3         		-1108           
XZ4         		-2066           
XZ5         		6282            
Y           		-2797           
YZ          		4924            
YZ2         		2153            
YZ3         		-83             
YZ4         		1809            
YZ5         		-1574           
XY          		285             
XYZ         		-1882           
XYZ2        		-249            
XYZ3        		-2083           
XYZ4        		-3022           
XYZ5        		20283           
(X2-Y2)     		-1910           
(X2-Y2)Z    		1700            
(X2-Y2)Z2   		1499            
(X2-Y2)Z3   		-2200           
(X2-Y2)Z4   		-1987           
(X2-Y2)Z5   		14391           
X3          		-1879           
X3Z         		2585            
Y3          		-1292           
Y3Z         		-234            
#
# Lock Parameter
#
FIELD		5401.783
LOCKPHASE		166.800 
LOCKPOWER		-30.000 
LOCKGAIN		145.382 
LOCKDC		-75.000 
LOCKSHIFT		7.240   
LOOPGAIN		-9.400  
LOOPTIME		0.464   
LOOPFILTER		50.000  
#
IEEE64_VERSION_CODE 1
#
# Shim currents 
#
SHIM_SETTING [1 ]  -2818.80779344  
SHIM_SETTING [2 ]  -3417.74587056  
SHIM_SETTING [3 ]  375.05285420    
SHIM_SETTING [4 ]  7501.49245622   
SHIM_SETTING [5 ]  -4357.54794587  
SHIM_SETTING [6 ]  -1875.66929686  
SHIM_SETTING [7 ]  10923.05543280  
SHIM_SETTING [8 ]  -7805.62480718  
SHIM_SETTING [9 ]  2362.60203085   
SHIM_SETTING [10]  -4124.06397730  
SHIM_SETTING [11]  0.00000000      
SHIM_SETTING [12]  -1058.33300000  
SHIM_SETTING [13]  -1526.63000000  
SHIM_SETTING [14]  -2164.66700000  
SHIM_SETTING [15]  -964.61300000   
SHIM_SETTING [16]  -1913.94800000  
SHIM_SETTING [17]  2991.85500000   
SHIM_SETTING [18]  -1357.63100000  
SHIM_SETTING [19]  3193.78100000   
SHIM_SETTING [20]  -7553.62500000  
SHIM_SETTING [21]  3657.53100000   
SHIM_SETTING [22]  -4974.56300000  
SHIM_SETTING [23]  6386.23100000   
SHIM_SETTING [24]  -8426.89000000  
SHIM_SETTING [25]  10002.91700000  
SHIM_SETTING [26]  -15138.97500000 
SHIM_SETTING [27]  342.36200000    
SHIM_SETTING [28]  5028.84400000   
SHIM_SETTING [29]  15780.92000000  
SHIM_SETTING [30]  -19779.11900000 
SHIM_SETTING [31]  -3907.02200000  
SHIM_SETTING [32]  -3575.60400000  
SHIM_SETTING [33]  1090.82700000   
SHIM_SETTING [34]  -4024.88200000  
SHIM_SETTING [35]  10269.84000000  
SHIM_SETTING [36]  -3291.24800000  
SHIM_SETTING [37]  174.82200000    
SHIM_SETTING [38]  -1346.72300000  
SHIM_SETTING [39]  -8085.81400000  
SHIM_SETTING [40]  0.00000000      
